# Supplementary material for: Streptomyces-Based Bioformulation to Control Wilt of Morchella sextelata Caused by Pestalotiopsis trachicarpicola
Source: J Fungi (Basel). 2025 Jun 13;11(6):452. doi: 10.3390/jof11060452 (PMC12193963; doi:10.3390/jof11060452)
Supplement: Supplementary file 1 [file jof-11-00452-s001.zip]

Archive with 1 entries (1 files):
- jof-3684547-supplementary.pdf
